# Supplementary material for: From Preservation to Precision in Pediatric Dentistry: Evidence-Calibrated Viewpoint and Heuristic Framework for Silver Diamine Fluoride Guidance
Source: Children (Basel). 2026 Apr 30;13(5):629. doi: 10.3390/children13050629 (PMC13204953; doi:10.3390/children13050629)
Supplement: Supplementary file 1 [file children-13-00629-s001.zip]

Archive with 1 entries (1 files):
- children-4273197-supplementary.pdf
